# Supplementary material for: Design, Synthesis, and Evaluation of Pyrrole-Based Selective MAO-B Inhibitors with Additional AChE Inhibitory and Neuroprotective Properties Identified via Virtual Screening
Source: Pharmaceuticals (Basel). 2025 Nov 5;18(11):1677. doi: 10.3390/ph18111677 (PMC12655551; doi:10.3390/ph18111677)
Supplement: Supplementary file 1 [file pharmaceuticals-18-01677-s001.zip]

Archive with 1 entries (1 files):
- pharmaceuticals-3921271-supplementary.pdf
